# Supplementary material for: Parkinson’s Disease and Metal Storage Disorders: A Systematic Review
Source: Brain Sci. 2018 Oct 31;8(11):194. doi: 10.3390/brainsci8110194 (PMC6267486; doi:10.3390/brainsci8110194)
Supplement: Supplementary File 1 [file brainsci-08-00194-s001.zip]

Archive with 7 entries (4 files):
- Supplementary information/
- Supplementary information/Appendix A. Search terms used for the database searches.pdf
- __MACOSX/
- __MACOSX/Supplementary information/
- __MACOSX/Supplementary information/._Appendix A. Search terms used for the database searches.pdf
- Supplementary information/Appendix B. Table showing the individual breakdown of the included publications. NA=Not Available..pdf
- __MACOSX/Supplementary information/._Appendix B. Table showing the individual breakdown of the included publications. NA=Not Available..pdf
